# Supplementary material for: Cdc7 kinase stimulates Aurora B kinase in M-phase
Source: Sci Rep. 2019 Dec 9;9:18622. doi: 10.1038/s41598-019-54738-2 (PMC6901529; doi:10.1038/s41598-019-54738-2)
Supplement: Supplementary file 20 — Supplementary spreadsheet [file 41598_2019_54738_MOESM20_ESM.xlsx]

## Sheet: 1.ratB WT
Contrib	Conf	Sequence	Modifications	Cleavages	∆Mass	Prec MW	z	Sc	Spectrum	Type
0	99	KTMCGTLDYLPPEMIEGR	Oxidation(M)@3; Trioxidation(C)@4; Oxidation(M)@14	missed K-T@1	0.0048	2132.95	3	15	1.1.1.4841.3	Winner
0	99	KTMCGTLDYLPPEMIEGR	Oxidation(M)@3; Trioxidation(C)@4; Oxidation(M)@14	missed K-T@1	0.002	2132.95	2	15	1.1.1.4845.3	Winner
0	99	KTMCGTLDYLPPEMIEGR	Oxidation(M)@3; Trioxidation(C)@4; Oxidation(M)@14	missed K-T@1	0.0048	2132.95	3	14	1.1.1.4836.2	Winner
0	99	KTMCGTLDYLPPEMIEGR	Oxidation(M)@3; Trioxidation(C)@4; Oxidation(M)@14	missed K-T@1	0.0048	2132.95	3	14	1.1.1.4851.4	Winner
0	99	KTMCGTLDYLPPEMIEGR	Oxidation(M)@3; Trioxidation(C)@4; Oxidation(M)@14	missed K-T@1	0.0048	2132.95	3	13	1.1.1.4846.3	Winner
0	99	RKTMCGTLDYLPPEMIEGR	Oxidation(M)@4; Trioxidation(C)@5; Oxidation(M)@15	missed R-K@1; missed K-T@2	0.0039	2289.05	3	15	1.1.1.4722.4	Winner
0	99	RKTMCGTLDYLPPEMIEGR	Oxidation(M)@4; Trioxidation(C)@5; Oxidation(M)@15	missed R-K@1; missed K-T@2	0.0039	2289.05	3	17	1.1.1.4732.3	Winner
0	99	RKTMCGTLDYLPPEMIEGR	Oxidation(M)@4; Trioxidation(C)@5; Oxidation(M)@15	missed R-K@1; missed K-T@2	-0.0009	2289.04	3	15	1.1.1.4743.3	Winner
0	99	RKTMCGTLDYLPPEMIEGR	Oxidation(M)@4; Trioxidation(C)@5; Oxidation(R)@19	missed R-K@1; missed K-T@2	0.0039	2289.05	3	16	1.1.1.4737.3	Winner
0	99	RKTMCGTLDYLPPEMIEGR	Phospho(T)@3; Oxidation(M)@4; Trioxidation(C)@5	missed R-K@1; missed K-T@2	0.0002	2353.02	3	17	1.1.1.5021.2	Winner
0	99	RKTMCGTLDYLPPEMIEGR	Phospho(T)@3; Oxidation(M)@4; Trioxidation(C)@5	missed R-K@1; missed K-T@2	0.008	2353.02	3	17	1.1.1.5041.2	Winner
0	99	RKTMCGTLDYLPPEMIEGR	Phospho(T)@3; Oxidation(M)@4; Trioxidation(C)@5; Oxidation(M)@15	missed R-K@1; missed K-T@2	0.0031	2369.01	3	17	1.1.1.4809.2	Winner
0	99	RKTMCGTLDYLPPEMIEGR	Phospho(T)@3; Oxidation(M)@4; Trioxidation(C)@5; Oxidation(M)@15	missed R-K@1; missed K-T@2	0.0031	2369.01	3	21	1.1.1.4816.4	Winner
0	99	RKTMCGTLDYLPPEMIEGR	Phospho(T)@3; Oxidation(M)@4; Trioxidation(C)@5; Oxidation(M)@15	missed R-K@1; missed K-T@2	0.0034	2369.01	3	16	1.1.1.4826.3	Winner
0	99	RKTMCGTLDYLPPEMIEGR	Phospho(T)@3; Oxidation(M)@4; Trioxidation(C)@5; Oxidation(M)@15	missed R-K@1; missed K-T@2	0.004	2369.01	3	15	1.1.1.4838.5	Winner
0	99	RKTMCGTLDYLPPEMIEGR	Phospho(T)@3; Trioxidation(C)@5; Oxidation(M)@15	missed R-K@1; missed K-T@2	0.008	2353.02	3	14	1.1.1.4891.4	Winner
0	99	RKTMCGTLDYLPPEMIEGR	Phospho(T)@3; Trioxidation(C)@5; Oxidation(M)@15	missed R-K@1; missed K-T@2	0.008	2353.02	3	11	1.1.1.4897.3	Winner

## Sheet: 2.ratB WT+Cdc7
Contrib	Conf	Sequence	Modifications	Cleavages	∆Mass	Prec MW	z	Sc	Spectrum	Type
0	97.9	RKTMCGTLDYLPPEMIEGR	Phospho(T)@3; Oxidation(M)@4; Phospho(Y)@10; Oxidation(M)@15	missed R-K@1; missed K-T@2	-0.0125	2400.98	3	11	1.1.1.5064.4	Winner
0	97.8	RKTMCGTLDYLPPEMIEGR	Phospho(T)@3; Oxidation(M)@4; Trioxidation(C)@5	missed R-K@1; missed K-T@2	0.0083	2353.02	3	18	1.1.1.5255.2	Winner
0	97.3	RKTMCGTLDYLPPEMIEGR	Phospho(T)@3; Oxidation(M)@4; Trioxidation(C)@5	missed R-K@1; missed K-T@2	0.0011	2353.02	3	18	1.1.1.5269.2	Winner
0	97.1	RKTMCGTLDYLPPEMIEGR	Phospho(T)@3; Oxidation(M)@4; Trioxidation(C)@5	missed R-K@1; missed K-T@2	0.0096	2353.02	3	16	1.1.1.5290.2	Winner
0	97	RKTMCGTLDYLPPEMIEGR	Phospho(T)@3; Oxidation(M)@4; Trioxidation(C)@5; Oxidation(M)@15	missed R-K@1; missed K-T@2	0.0014	2369.01	3	17	1.1.1.5032.2	Winner
0	96.8	RKTMCGTLDYLPPEMIEGR	Phospho(T)@3; Oxidation(M)@4; Trioxidation(C)@5; Oxidation(M)@15	missed R-K@1; missed K-T@2	0.0018	2369.01	3	18	1.1.1.5037.3	Winner
0	96.7	RKTMCGTLDYLPPEMIEGR	Phospho(T)@3; Oxidation(M)@4; Trioxidation(C)@5; Oxidation(M)@15	missed R-K@1; missed K-T@2	0.0012	2369.01	3	17	1.1.1.5042.3	Winner
0	96.6	RKTMCGTLDYLPPEMIEGR	Phospho(T)@3; Oxidation(M)@4; Trioxidation(C)@5; Oxidation(M)@15	missed R-K@1; missed K-T@2	0.0014	2369.01	3	17	1.1.1.5055.3	Winner
0	96.3	RKTMCGTLDYLPPEMIEGR	Phospho(T)@3; Oxidation(M)@4; Trioxidation(C)@5; Oxidation(M)@15	missed R-K@1; missed K-T@2	0.0005	2369.01	3	16	1.1.1.5061.5	Winner
0	96.2	RKTMCGTLDYLPPEMIEGR	Phospho(T)@3; Trioxidation(C)@5; Oxidation(M)@15	missed R-K@1; missed K-T@2	-0.0016	2353.01	3	14	1.1.1.5122.4	Winner
0	96	RKTMCGTLDYLPPEMIEGR	Trioxidation(C)@5; Phospho(T)@7; Oxidation(M)@15	missed R-K@1; missed K-T@2	-0.0016	2353.01	3	12	1.1.1.5116.4	Winner

## Sheet: 3.ratB KD
Contrib	Conf	Sequence	Modifications	Cleavages	∆Mass	Prec MW	z	Sc	Spectrum	Type
0.02	99	KTMCGTLDYLPPEMIEGR	Oxidation(M)@3; Trioxidation(C)@4; Oxidation(M)@14	missed K-T@1	0.002	2132.94	3	12	1.1.1.4984.8	Winner
0	99	KTMCGTLDYLPPEMIEGR	Oxidation(M)@3; Trioxidation(C)@4; Oxidation(M)@14	missed K-T@1	0.002	2132.94	3	10	1.1.1.4991.10	Winner

## Sheet: 4.ratB KD+Cdc7
Contrib	Conf	Sequence	Modifications	Cleavages	∆Mass	Prec MW	z	Sc	Spectrum	Type
0.09	99	KTMCGTLDYLPPEMIEGR	Oxidation(M)@3; Trioxidation(C)@4; Oxidation(M)@14	missed K-T@1	0.0019	2132.94	3	14	1.1.1.5488.6	Winner
0	99	KTMCGTLDYLPPEMIEGR	Oxidation(M)@3; Trioxidation(C)@4; Oxidation(M)@14	missed K-T@1	0.0017	2132.94	3	11	1.1.1.5478.3	Winner
0	99	KTMCGTLDYLPPEMIEGR	Oxidation(M)@3; Trioxidation(C)@4; Oxidation(M)@14	missed K-T@1	0.0019	2132.94	3	11	1.1.1.5493.3	Winner
0	99	RKTMCGTLDYLPPEMIEGR	Oxidation(M)@4; Trioxidation(C)@5; Oxidation(M)@15	missed R-K@1; missed K-T@2	-0.0042	2289.04	3	18	1.1.1.5287.2	Winner
0	99	RKTMCGTLDYLPPEMIEGR	Oxidation(M)@4; Trioxidation(C)@5; Oxidation(M)@15	missed R-K@1; missed K-T@2	0.0015	2289.05	3	17	1.1.1.5322.2	Winner

## Sheet: 5.humanB+Plk1
Contrib	Conf	Sequence	Modifications	Cleavages	∆Mass	Prec MW	z	Sc	Spectrum	Type
0.6	99	RKTMCGTLDYLPPEMIEGR	Phospho(T)@3; Oxidation(M)@4; Trioxidation(C)@5; Oxidation(M)@15	missed R-K@1; missed K-T@2	0.0017	2369.01	3	16	1.1.1.6360.2	Winner

## Sheet: 6.humanB
Contrib	Conf	Sequence	Modifications	Cleavages	∆Mass	Prec MW	z	Sc	Spectrum	Type
2	99	RKTMCGTLDYLPPEMIEGR	Phospho(T)@3; Oxidation(M)@4; Trioxidation(C)@5; Oxidation(M)@15	missed R-K@1; missed K-T@2	0.0007	2369.01	3	18	1.1.1.5039.4	Winner
0	99	RKTMCGTLDYLPPEMIEGR	Phospho(T)@3; Oxidation(M)@4; Trioxidation(C)@5	missed R-K@1; missed K-T@2	0.0035	2353.02	3	17	1.1.1.5285.2	Winner
0	99	RKTMCGTLDYLPPEMIEGR	Phospho(T)@3; Oxidation(M)@4; Trioxidation(C)@5; Oxidation(M)@15	missed R-K@1; missed K-T@2	0.0016	2369.01	3	19	1.1.1.5050.3	Winner

## Sheet: 7.humanB+Plk1+Cdc7
Contrib	Conf	Sequence	Modifications	Cleavages	∆Mass	Prec MW	z	Sc	Spectrum	Type
2	99	RKTMCGTLDYLPPEMIEGR	Phospho(T)@3; Oxidation(M)@4; Trioxidation(C)@5; Oxidation(M)@15	missed R-K@1; missed K-T@2	0.0008	2369.01	3	18	1.1.1.5350.2	Winner
0	99	RKTMCGTLDYLPPEMIEGR	Phospho(T)@3; Oxidation(M)@4; Trioxidation(C)@5; Oxidation(M)@15	missed R-K@1; missed K-T@2	0.0011	2369.01	3	17	1.1.1.5361.2	Winner
0	99	RKTMCGTLDYLPPEMIEGR	Phospho(T)@3; Oxidation(M)@4; Trioxidation(C)@5; Oxidation(M)@15	missed R-K@1; missed K-T@2	-0.0003	2369.01	3	16	1.1.1.5378.2	Winner
0	99	RKTMCGTLDYLPPEMIEGR	Phospho(T)@3; Oxidation(M)@4; Trioxidation(C)@5; Oxidation(M)@15	missed R-K@1; missed K-T@2	0.0008	2369.01	3	15	1.1.1.5345.2	Winner

## Sheet: 8.humanB+Cdc7
Contrib	Conf	Sequence	Modifications	Cleavages	∆Mass	Prec MW	z	Sc	Spectrum	Type
2	99	RKTMCGTLDYLPPEMIEGR	Phospho(T)@3; Oxidation(M)@4; Trioxidation(C)@5; Oxidation(M)@15	missed R-K@1; missed K-T@2	0.0057	2369.02	3	18	1.1.1.4600.4	Winner
0	99	RKTMCGTLDYLPPEMIEGR	Oxidation(M)@4; Trioxidation(C)@5; Phospho(T)@7	missed R-K@1; missed K-T@2	0.0004	2353.02	3	16	1.1.1.4815.3	Winner
0	99	RKTMCGTLDYLPPEMIEGR	Phospho(T)@3; Oxidation(M)@4; Trioxidation(C)@5	missed R-K@1; missed K-T@2	0.0004	2353.02	3	16	1.1.1.4809.4	Winner
0	99	RKTMCGTLDYLPPEMIEGR	Phospho(T)@3; Oxidation(M)@4; Trioxidation(C)@5	missed R-K@1; missed K-T@2	0.0004	2353.02	3	15	1.1.1.4820.3	Winner
0	99	RKTMCGTLDYLPPEMIEGR	Phospho(T)@3; Oxidation(M)@4; Trioxidation(C)@5; Oxidation(M)@15	missed R-K@1; missed K-T@2	-0.0025	2369.01	3	16	1.1.1.4577.3	Winner
0	99	RKTMCGTLDYLPPEMIEGR	Phospho(T)@3; Oxidation(M)@4; Trioxidation(C)@5; Oxidation(M)@15	missed R-K@1; missed K-T@2	0.0072	2369.02	3	19	1.1.1.4593.3	Winner
0	99	RKTMCGTLDYLPPEMIEGR	Phospho(T)@3; Oxidation(M)@4; Trioxidation(C)@5; Oxidation(M)@15	missed R-K@1; missed K-T@2	0.0062	2369.02	3	15	1.1.1.4615.2	Winner
0	99	RKTMCGTLDYLPPEMIEGR	Trioxidation(C)@5; Phospho(T)@7; Oxidation(M)@15	missed R-K@1; missed K-T@2	0.0029	2353.02	3	11	1.1.1.4690.3	Winner
